# Supplementary material for: The Effect of Coronavirus 2019 Disease Control Measures on the Incidence of Respiratory Infectious Disease and Air Pollutant Concentrations in the Yangtze River Delta Region, China
Source: Int J Environ Res Public Health. 2022 Jan 24;19(3):1286. doi: 10.3390/ijerph19031286 (PMC8835036; doi:10.3390/ijerph19031286)
Supplement: Supplementary file 1 [file ijerph-19-01286-s001.zip]

Archive with 1 entries (1 files):
- ijerph-1485699-supplementary.pdf
